# Supplementary material for: The role of the infection control team and the infection control environment as perceived among staff nurses in Oman: a nationally based study
Source: Antimicrob Steward Healthc Epidemiol. 2026 Apr 17;6(1):e108. doi: 10.1017/ash.2026.10336 (PMC13104556; doi:10.1017/ash.2026.10336)
Supplement: Al-Rawajfah et al. supplementary material [file S2732494X26103362sup001.zip]

Archive with 3 entries (2 files):
- Supplementary material/
- Supplementary material/Infection control instruments.docx
- Supplementary material/Suplemental Table.docx
